# Supplementary material for: Effects of Intercropped Insectary Plants (Sweet Alyssum, Coriander, and White Mustard) on Elemental Composition and Antioxidant Levels in Broad Bean Plants
Source: Molecules. 2024 Dec 21;29(24):6031. doi: 10.3390/molecules29246031 (PMC11678412; doi:10.3390/molecules29246031)
Supplement: Supplementary file 1 [file molecules-29-06031-s001.zip]

Archive with 1 entries (1 files):
- molecules-3341575-supplementary.pdf
